# Supplementary material for: Description of a New Cobra (Naja Laurenti, 1768; Squamata, Elapidae) from China with Designation of a Neotype for Naja atra
Source: Animals (Basel). 2022 Dec 9;12(24):3481. doi: 10.3390/ani12243481 (PMC9774835; doi:10.3390/ani12243481)
Supplement: Supplementary file 1 [file animals-12-03481-s001.zip › Supplementary Table S1.xlsx]

## Sheet: Sheet1
Supplementary Table S1. Best evolution models of each partition combination.
Subset	Best Model	Sites (bp)	Subset Partition
1	GTR+I+G	563	ND4 1st, cyt b 1st
2	HKY+I+G	563	ND4 2nd, cyt b 2nd
3	GTR+G	561	cyt b 3rd, ND4 3rd
