# Supplementary material for: Description of a New Cobra (Naja Laurenti, 1768; Squamata, Elapidae) from China with Designation of a Neotype for Naja atra
Source: Animals (Basel). 2022 Dec 9;12(24):3481. doi: 10.3390/ani12243481 (PMC9774835; doi:10.3390/ani12243481)
Supplement: Supplementary file 1 [file animals-12-03481-s001.zip › Supplementary Table S2.xlsx]

## Sheet: Materials List
Supplementary Table S2. Materials included for morphological analysis in this study.
No.	Species	Material type (Preserved specimen, S; Photo, P)	Voucher No./series number	Locality	Photo Rights Holder	Source
1	Naja atra	S	CIB 12273 (neotype)	Zhoushan, Zhejiang, China	/	This study
2	N. atra	S	CIB 12272	Zhoushan, Zhejiang, China	/	This study
3	N. atra	S	CIB 83794	Zhejiang, China	/	This study
4	N. atra	S	CIB 83795	Zhejiang, China	/	This study
5	N. atra	S	CIB 12274	Zhoushan, Zhejiang, China	/	This study
6	N. atra	S	CIB 12268	Zhejiang, China	/	This study
7	N. atra	S	CIB LJT-FJ202060	Fujian, China	/	This study
8	N. atra	S	CIB 12283	Chung'an (Wuyi), Fujian, China	/	This study
9	N. atra	S	CIB 12284	Fujian, China	/	This study
10	N. atra	S	CIB 12271	Shangrao, Jiangxi, China	/	This study
11	N. atra	S	CIB 12270	Wuzhifeng, Shangyou, Jiangxi, China	/	This study
12	N. atra	S	CIB 12276	Mangshan, Hunan, China	/	This study
13	N. atra	S	CIB 12277	Mangshan, Hunan, China	/	This study
14	N. atra	S	CIB 12286	Mangshan, Hunan, China	/	This study
15	N. atra	S	CIB 12275	Nanxi, Diaoluoshan, Hainan, China	/	This study
16	N. atra	S	CIB 91500	Danzhou, Hainan, China	/	This study
17	N. atra	S	CIB 12280	Anlong, Guizhou, China	/	This study
18	N. atra	S	CIB 12282	Luodian, Guizhou, China	/	This study
19	N. atra	S	CIB 12281	Xingyi, Guizhou, China	/	This study
20	N. atra	S	CIB 12278	Xingyi, Guizhou, China	/	This study
21	N. atra	S	CIB 12253	Dayaoshan, Jinxiu, Guangxi, China	/	This study
22	N. atra	S	CIB 12252	Longzhou, Guangxi, China	/	This study
23	N. atra	S	CIB 12257	Longzhou, Guangxi, China	/	This study
24	N. atra	S	CIB 12301	Guangxi, China	/	This study
25	N. atra	S	CIB 12269	Guangdong, China	/	This study
26	N. atra	S	CIB LJT-GD2020103	Guangdong, China	/	This study
27	N. atra	S	CIB 83797	China	/	This study
28	N. atra	S	CIB 83798	China	/	This study
29	N. atra	S	ZMH R03118	Futschau(Fuzhou), Fujian, China	/	This study
30	N. atra	S	GXNU 2021070801	Zhoushan, Zhejiang, China	/	This study
31	N. atra	P	N. atra P1	Guangzhou, Guangdong, China	Liang Zhang	This study
32	N. atra	P	N. atra P2	Guangzhou, Guangdong, China	Liang Zhang	This study
33	N. atra	P	N. atra P3	Guangzhou, Guangdong, China	Liang Zhang	This study
34	N. atra	P	N. atra P4	Guangzhou, Guangdong, China	Liang Zhang	This study
35	N. atra	P	N. atra P5	Wuyishan, Fujian, China	Binqing Zhu	Personal communication, 2020
36	N. atra	P	N. atra P6	Lishui, Zhejiang, China	Binqing Zhu	Personal communication, 2020
37	N. kaouthia	S	CIB12285	Luba, Medog, Tibet, China	/	This study
38	N. kaouthia	S	NMW 27810_1	Sikkim, India	/	This study
39	N. kaouthia	S	NMW 27810_2	Sikkim, India	/	This study
40	N. kaouthia	S	NMW 27810_3	Sikkim, India	/	This study
41	N. kaouthia	S	ZMH R04835	PortCanning, West Bengal	/	This study
42	N. kaouthia	S	ZMH R04803 (Neotype)	PortCanning, West Bengal	/	This study
43	N. kaouthia	S	ZMH R04837	PortCanning, West Bengal	/	This study
44	N. kaouthia	S	ZFMK 5541	India	/	This study
45	N. kaouthia	S	ZMH R13967	Meghalaya, India	/	This study
46	N. kaouthia	S	unvouchered	Thiak, Aizawl, Mizoram, India	/	Lalremsanga et al., 2020
47	N. kaouthia	S	unvouchered	Mizoram University Campus, Mizoram, India	/	Lalremsanga et al., 2020
48	N. kaouthia	S	unvouchered	New Secretariat Complex, Aizawl, Mizoram, India	/	Lalremsanga et al., 2020
49	N. kaouthia	S	unvouchered	Mizoram University Campus, Mizoram, India	/	Lalremsanga et al., 2020
50	N. kaouthia	P	N. kaouthia P1	Nalikul, Hooghly District, West Bengal, India	Santra & Wüster, 2017	Santra & Wüster, 2017
51	N. kaouthia	P	N. kaouthia P2	Indo-Bangladesh region, India	Kundu et al., 2020	Kundu et al., 2020
52	N. kaouthia	P	N. kaouthia P3	Indo-Bangladesh region, India	Kundu et al., 2020	Kundu et al., 2020
53	N. kaouthia	P	N. kaouthia P4	Kolkata outskirts, West Bengal, India	Vivek R Sharma	Personal communication, 2021
54	N. kaouthia	P	N. kaouthia P5	Bhuvneshwar, Odisha, India	Vivek R Sharma	Personal communication, 2021
55	N. kaouthia	P	N. kaouthia P6	Jhargram, West Bengal, India	Vivek R Sharma	Personal communication, 2021
56	N. kaouthia	P	N. kaouthia P7	Jhargram, West Bengal, India	Vivek R Sharma	Personal communication, 2021
57	N. kaouthia	P	N. kaouthia P8	Siliguri, North Bengal region of West Bengal, India	Vivek R Sharma	Personal communication, 2021
58	N. kaouthia	P	N. kaouthia P9	Mizoram University Campus, Mizoram, India	Ashaharraza and Lalremsanga, 2020	Ashaharraza and Lalremsanga, 2020
59	N. kaouthia	P	N. kaouthia P10	Thiak, Aizawl, Mizoram, India	Muansanga et al., 2020	Muansanga et al., 2020
60	N. kaouthia	P	N. kaouthia P11	Mizoram, India	Gernot Vogel	This study
61	N. kaouthia	P	N. kaouthia P12	Mizoram, India	Gernot Vogel	This study
62	N. kaouthia	P	N. kaouthia P13	Mizoram, India	Gernot Vogel	This study
63	N. kaouthia	P	N. kaouthia P14	Kanger Ghati National Park, West Sikkim, India	ambitious	ambitious, iNaturalist. 2022. iNaturalist Research-grade Observations. iNaturalist.org. Occurrence dataset https://doi.org/10.15468/ab3s5x accessed via GBIF.org on 2022-02-06. https://www.gbif.org/occurrence/3384990325
64	N. kaouthia	P	N. kaouthia P15	Wangdue-Tsirang highwy haracha, Bhutan	Wangchuk Dorji	National Biodiversity Centre. Bhutan Biodiversity Portal data. Occurrence dataset https://doi.org/10.15468/wqcp7j accessed via GBIF.org on 2022-02-06. https://www.gbif.org/occurrence/3334781225
65	N. kaouthia	P	N. kaouthia P16	Ranipool, Sikkim, India	Basant Sharma	India Biodiversity Portal. India Biodiversity Portal publication grade dataset. Occurrence dataset https://doi.org/10.15468/rs5upd accessed via GBIF.org on 2022-02-06. https://www.gbif.org/occurrence/2598674061
66	N. kaouthia	P	N. kaouthia P17	Pokhara, Nepal	Rohit Giri	Rohit Giri, iNaturalist. 2022. iNaturalist Research-grade Observations. iNaturalist.org. Occurrence dataset https://doi.org/10.15468/ab3s5x accessed via GBIF.org on 2022-02-06. https://www.gbif.org/occurrence/2814000993
67	N. kaouthia	P	N. kaouthia P18	Kolkata, West Bengal, India	avrajjal	avrajjal,. 2022. iNaturalist Research-grade Observations. iNaturalist.org. Occurrence dataset https://doi.org/10.15468/ab3s5x accessed via GBIF.org on 2022-02-06. https://www.gbif.org/occurrence/3044626956
68	N. kaouthia	P	N. kaouthia P19	Kolkata, West Bengal, India	Vivek Sharma	India Biodiversity Portal. India Biodiversity Portal publication grade dataset. Occurrence dataset https://doi.org/10.15468/rs5upd accessed via GBIF.org on 2022-02-06. https://www.gbif.org/occurrence/2598671746
69	N. kaouthia	P	N. kaouthia P20	Kolkata, West Bengal, India	Sahanawaz Molla	India Biodiversity Portal. India Biodiversity Portal publication grade dataset. Occurrence dataset https://doi.org/10.15468/rs5upd accessed via GBIF.org on 2022-02-06. https://www.gbif.org/occurrence/2598677288
70	N. kaouthia	P	N. kaouthia P21	Digboi, Assam, India	Rajib Rudra Tariang	Rajib Rudra Tariang, iNaturalist. 2022. iNaturalist Research-grade Observations. iNaturalist.org. Occurrence dataset https://doi.org/10.15468/ab3s5x accessed via GBIF.org on 2022-02-06. https://www.gbif.org/occurrence/2988696540
71	N. kaouthia	P	N. kaouthia P22	Digboi, Assam, India	RAJIB RUDRA TARIANG	India Biodiversity Portal. India Biodiversity Portal publication grade dataset. Occurrence dataset https://doi.org/10.15468/rs5upd accessed via GBIF.org on 2022-02-06. https://www.gbif.org/occurrence/3034571079
72	N. kaouthia	P	N. kaouthia P23	Makum, Assam, India	Tapan Moran	Tapan Moran, iNaturalist. 2022. iNaturalist Research-grade Observations. iNaturalist.org. Occurrence dataset https://doi.org/10.15468/ab3s5x accessed via GBIF.org on 2022-02-06. https://www.gbif.org/occurrence/3391680535
73	N. kaouthia	P	N. kaouthia P24	Lumding, Assam, India	Bappi Majumder	India Biodiversity Portal. India Biodiversity Portal publication grade dataset. Occurrence dataset https://doi.org/10.15468/rs5upd accessed via GBIF.org on 2022-02-07. https://www.gbif.org/occurrence/2598678900
74	N. kaouthia	P	N. kaouthia P25	Guwahati, Assam, India	Mazedul Islam	India Biodiversity Portal. India Biodiversity Portal publication grade dataset. Occurrence dataset https://doi.org/10.15468/rs5upd accessed via GBIF.org on 2022-02-07. https://www.gbif.org/occurrence/2598675333
75	N. kaouthia	P	N. kaouthia P26	Hahara Gaon, Assam, India	Prof. Prasanta Kumar Saikia, M. Sc. PhD.(GU) Post Doc.( UK , USA)	Prasanta Kumar Saikia, iNaturalist. 2022. iNaturalist Research-grade Observations. iNaturalist.org. Occurrence dataset https://doi.org/10.15468/ab3s5x accessed via GBIF.org on 2022-02-07. https://www.gbif.org/occurrence/2864630050
76	N. kaouthia	P	N. kaouthia P27	Kanchanjuri, Assam, India	Mayur Bawri	India Biodiversity Portal. India Biodiversity Portal publication grade dataset. Occurrence dataset https://doi.org/10.15468/rs5upd accessed via GBIF.org on 2022-02-07. https://www.gbif.org/occurrence/2598681485
77	N. kaouthia	P	N. kaouthia P28	Khaling-Kharungla Forest Management Unit, Bhutan	Kinley Tshering	National Biodiversity Centre. Bhutan Biodiversity Portal data. Occurrence dataset https://doi.org/10.15468/wqcp7j accessed via GBIF.org on 2022-02-07. https://www.gbif.org/occurrence/3334778130
78	N. kaouthia	P	N. kaouthia P29	Gopalganj District, Bangladesh	sajibbiswas	sajibbiswas, iNaturalist. 2022. iNaturalist Research-grade Observations. iNaturalist.org. Occurrence dataset https://doi.org/10.15468/ab3s5x accessed via GBIF.org on 2022-02-07. https://www.gbif.org/occurrence/2802780039
79	N. kaouthia	P	N. kaouthia P30	Gopalganj District, Bangladesh	sajibbiswas	sajibbiswas, iNaturalist. 2022. iNaturalist Research-grade Observations. iNaturalist.org. Occurrence dataset https://doi.org/10.15468/ab3s5x accessed via GBIF.org on 2022-02-07. https://www.gbif.org/occurrence/2802698989
80	N. kaouthia	P	N. kaouthia P31	Ambassa, Tripura, India	Vijay Anand Ismavel	India Biodiversity Portal. India Biodiversity Portal publication grade dataset. Occurrence dataset https://doi.org/10.15468/rs5upd accessed via GBIF.org on 2022-02-07. https://www.gbif.org/occurrence/2598669886
81	N. kaouthia	P	N. kaouthia P32	Bagerhat District, Bangladesh	Jonathan Hakim	sajibbiswas, iNaturalist. 2022. iNaturalist Research-grade Observations. iNaturalist.org. Occurrence dataset https://doi.org/10.15468/ab3s5x accessed via GBIF.org on 2022-02-07. https://www.gbif.org/occurrence/3044623171
82	N. kaouthia	S	ZMH R02885	Bangkok, Thailand	/	This study
83	N. kaouthia	S	ZMH R02896	Bangkok, Thailand	/	This study
84	N. kaouthia	S	ZMH R03117	Bassein, Irrawadi, Myanmar	/	This study
85	N. kaouthia	S	ZMB 37810	Gordon Hills	/	This study
86	N. kaouthia	S	NMBE 1018035	Bangkok, Thailand	/	This study
87	N. kaouthia	S	ZFMK 70564	Malaysia north of Kuala Lumpur	/	This study
88	N. kaouthia	S	ZFMK 70565	Malaysia north of Kuala Lumpur	/	This study
89	N. kaouthia	S	ZFMK 70566	Malaysia north of Kuala Lumpur	/	This study
90	N. kaouthia	S	NMW 27792:1	Don Pia Fei, Thailand	/	This study
91	N. kaouthia	S	NMW 27792:2	Don Pia Fei, Thailand	/	This study
92	N. kaouthia	S	NMW 27792:3	Don Pia Fei, Thailand	/	This study
93	N. kaouthia	S	ZMB 73659	Thung Tao, Ban Nasi, Surat Thani, Thailand	/	This study
94	N. kaouthia	S	ZMB 37758b	Gordon Hills	/	This study
95	N. kaouthia	S	ZMB 37758	Gordon Hills	/	This study
96	N. kaouthia	S	ZMH R13923	Siam	/	This study
97	N. kaouthia	S	ZFMK 29877	around Bangkok, Thailand	/	This study
98	N. kaouthia	S	ZFMK 29876	around Bangkok, Thailand	/	This study
99	N. kaouthia	S	ZFMK 16678	Krabi, South-Thailand	/	This study
100	N. kaouthia	P	N. suphanensis P1	Bangkok, Thailand	Liang Zhang	This study
101	N. kaouthia	P	N. suphanensis P2	Selangor, Peninsular Malaysia	Dr. Teo Eng Wah (Vincent)	Personal communication, 2021
102	N. kaouthia	P	N. suphanensis P3	Pak Nam, Mueang Ranong District, Ranong, Thailand	knotsnake	knotsnake, iNaturalist. 2022. iNaturalist Research-grade Observations. iNaturalist.org. Occurrence dataset https://doi.org/10.15468/ab3s5x accessed via GBIF.org on 2022-02-07. https://www.gbif.org/occurrence/3384880511
103	N. kaouthia	P	N. suphanensis P4	Lat Krabang, Bangkok, Thailand	benjamynweil	benjamynweil, iNaturalist. 2022. iNaturalist Research-grade Observations. iNaturalist.org. Occurrence dataset https://doi.org/10.15468/ab3s5x accessed via GBIF.org on 2022-02-07. https://www.gbif.org/occurrence/3391362941
104	N. kaouthia	P	N. suphanensis P5	Amphoe Mueang Ranong, Chang Wat Ranong, Thailand	Niran Anurakpongsathorn	Niran Anurakpongsathorn, iNaturalist. 2022. iNaturalist Research-grade Observations. iNaturalist.org. Occurrence dataset https://doi.org/10.15468/ab3s5x accessed via GBIF.org on 2022-02-07. https://www.gbif.org/occurrence/3415710502
105	N. kaouthia	P	N. suphanensis P6	Pak Kret District, Nonthaburi, Thailand	Kate T	Kate T, iNaturalist. 2022. iNaturalist Research-grade Observations. iNaturalist.org. Occurrence dataset https://doi.org/10.15468/ab3s5x accessed via GBIF.org on 2022-02-07. https://www.gbif.org/occurrence/2596432291
106	N. kaouthia	P	N. suphanensis P7	Mueang Samut Prakan District, Samut Prakan, Thailand	Wich'yanan L	Wich'yanan L, iNaturalist. 2022. iNaturalist Research-grade Observations. iNaturalist.org. Occurrence dataset https://doi.org/10.15468/ab3s5x accessed via GBIF.org on 2022-02-07. https://www.gbif.org/occurrence/3090707753
107	N. kaouthia	P	N. suphanensis P8	Mueang Samut Prakan District, Samut Prakan, Thailand	thaiandi	iNaturalist contributors, iNaturalist. 2022. iNaturalist Research-grade Observations. iNaturalist.org. Occurrence dataset https://doi.org/10.15468/ab3s5x accessed via GBIF.org on 2022-02-07. https://www.gbif.org/occurrence/2626607409
108	N. kaouthia	P	N. suphanensis P9	Surat Thani, Thailand	mintkhaosok	iNaturalist contributors, iNaturalist. 2022. iNaturalist Research-grade Observations. iNaturalist.org. Occurrence dataset https://doi.org/10.15468/ab3s5x accessed via GBIF.org on 2022-02-07. https://www.gbif.org/occurrence/3325726349
109	N. kaouthia	P	N. suphanensis P10	Amphoe Wang Nam Khiao, Chang Wat Nakhon Ratchasima, Thailand	Gregory Greene	iNaturalist contributors, iNaturalist. 2022. iNaturalist Research-grade Observations. iNaturalist.org. Occurrence dataset https://doi.org/10.15468/ab3s5x accessed via GBIF.org on 2022-02-07. https://www.gbif.org/occurrence/2006052432
110	N. kaouthia	P	N. suphanensis P11	Nakhon Si Thammarat, Thailand	jdobson	iNaturalist contributors, iNaturalist. 2022. iNaturalist Research-grade Observations. iNaturalist.org. Occurrence dataset https://doi.org/10.15468/ab3s5x accessed via GBIF.org on 2022-02-07. https://www.gbif.org/occurrence/2557779368
111	N. kaouthia	P	N. suphanensis P12	Duc Trong, Lam Dong, Vietnam	herpingvietnam	iNaturalist contributors, iNaturalist. 2022. iNaturalist Research-grade Observations. iNaturalist.org. Occurrence dataset https://doi.org/10.15468/ab3s5x accessed via GBIF.org on 2022-02-07. https://www.gbif.org/occurrence/2557801804
112	N. kaouthia	P	N. suphanensis P13	Kedah, Thailand	Adam Aslam	iNaturalist contributors, iNaturalist. 2022. iNaturalist Research-grade Observations. iNaturalist.org. Occurrence dataset https://doi.org/10.15468/ab3s5x accessed via GBIF.org on 2022-02-07. https://www.gbif.org/occurrence/2518135057
113	N. kaouthia	P	N. suphanensis P14	Kaeng Krachan District, Phetchaburi, Thailand	Jeff LeClere	iNaturalist contributors, iNaturalist. 2022. iNaturalist Research-grade Observations. iNaturalist.org. Occurrence dataset https://doi.org/10.15468/ab3s5x accessed via GBIF.org on 2022-02-07. https://www.gbif.org/occurrence/2851292115
114	N. kaouthia	P	N. suphanensis P15	Duc Trong, Lam Dong, Vietnam	Leonid A. Neymark	iNaturalist contributors, iNaturalist. 2022. iNaturalist Research-grade Observations. iNaturalist.org. Occurrence dataset https://doi.org/10.15468/ab3s5x accessed via GBIF.org on 2022-02-07. https://www.gbif.org/occurrence/2366151765
115	N. kaouthia	P	N. suphanensis P16	Wang Nam Khiao District, Nakhon Ratchasima, Thailand	Andrew Pierce	iNaturalist contributors, iNaturalist. 2022. iNaturalist Research-grade Observations. iNaturalist.org. Occurrence dataset https://doi.org/10.15468/ab3s5x accessed via GBIF.org on 2022-02-07. https://www.gbif.org/occurrence/2422944467
116	N. kaouthia	P	N. suphanensis P17	Ban Laem District, Phetchaburi, Thailand	Rueangrit Promdam	iNaturalist contributors, iNaturalist. 2022. iNaturalist Research-grade Observations. iNaturalist.org. Occurrence dataset https://doi.org/10.15468/ab3s5x accessed via GBIF.org on 2022-02-07. https://www.gbif.org/occurrence/3385079259
117	N. kaouthia	P	N. suphanensis P18	Mueang Ranong District, Ranong, Thailand	knotsnake	iNaturalist contributors, iNaturalist. 2022. iNaturalist Research-grade Observations. iNaturalist.org. Occurrence dataset https://doi.org/10.15468/ab3s5x accessed via GBIF.org on 2022-02-07. https://www.gbif.org/occurrence/3384192379
118	N. kaouthia	P	N. suphanensis P19	Ranong, Thailand	Yingyod Lapwong	iNaturalist contributors, iNaturalist. 2022. iNaturalist Research-grade Observations. iNaturalist.org. Occurrence dataset https://doi.org/10.15468/ab3s5x accessed via GBIF.org on 2022-02-07. https://www.gbif.org/occurrence/1847593934
119	N. kaouthia	P	N. suphanensis P20	Si Racha District, Chon Buri, Thailand	Wich'yanan L	iNaturalist contributors, iNaturalist. 2022. iNaturalist Research-grade Observations. iNaturalist.org. Occurrence dataset https://doi.org/10.15468/ab3s5x accessed via GBIF.org on 2022-02-07. https://www.gbif.org/occurrence/3355743139
120	N. fuxi sp. nov.	S	CIB 101318	Miyi, Panzhihua,Sichuan, China	/	This study
121	N. fuxi sp. nov.	S	CIB 012303	Miyi, Panzhihua,Sichuan, China	/	This study
122	N. fuxi sp. nov.	S	CIB 012294	Miyi, Panzhihua,Sichuan, China	/	This study
123	N. fuxi sp. nov.	S	CIB 012290	Miyi, Panzhihua,Sichuan, China	/	This study
124	N. fuxi sp. nov.	S	CIB 012295	Miyi, Panzhihua,Sichuan, China	/	This study
125	N. fuxi sp. nov.	S	CIB 012288	Miyi, Panzhihua,Sichuan, China	/	This study
126	N. fuxi sp. nov.	S	CIB 012291	Miyi, Panzhihua,Sichuan, China	/	This study
127	N. fuxi sp. nov.	S	CIB 012292	Miyi, Panzhihua,Sichuan, China	/	This study
128	N. fuxi sp. nov.	S	CIB 012293	Miyi, Panzhihua,Sichuan, China	/	This study
129	N. fuxi sp. nov.	S	CIB 012289	Miyi, Panzhihua,Sichuan, China	/	This study
130	N. fuxi sp. nov.	S	CIB 098874	Miyi, Panzhihua,Sichuan, China	/	This study
131	N. fuxi sp. nov.	S	CIB 098875	Miyi, Panzhihua,Sichuan, China	/	This study
132	N. fuxi sp. nov.	S	CIB DL2018081005	Panzhihua,Sichuan, China	/	This study
133	N. fuxi sp. nov.	S	CIB DL2018053147 (Holotype)	Panzhihua,Sichuan, China	/	This study
134	N. fuxi sp. nov.	S	CIB DL000096	Yanbian, Panzhihua,Sichuan, China	/	This study
135	N. fuxi sp. nov.	S	CIB DL000070	Jiangcheng, Pu'er, Yunnan, China	/	This study
136	N. fuxi sp. nov.	S	CIB DL000022	Jiangcheng, Pu'er, Yunnan, China	/	This study
137	N. fuxi sp. nov.	S	CIB DL000239	Jiangcheng, Pu'er, Yunnan, China	/	This study
138	N. fuxi sp. nov.	S	CIB DL R428	Jiangcheng, Pu'er, Yunnan, China	/	This study
139	N. fuxi sp. nov.	S	CIB DL000020	Jiangcheng, Pu'er, Yunnan, China	/	This study
140	N. fuxi sp. nov.	S	CIB DL YNJC0068	Jiangcheng, Pu'er, Yunnan, China	/	This study
141	N. fuxi sp. nov.	S	CIB 012297	Lushui, Nujiang, Yunnan, China	/	This study
142	N. fuxi sp. nov.	S	CIB 012296	Lushui, Nujiang, Yunnan, China	/	This study
143	N. fuxi sp. nov.	S	CIB 012299	Lushui, Nujiang, Yunnan, China	/	This study
144	N. fuxi sp. nov.	S	CIB 012298	Lushui, Nujiang, Yunnan, China	/	This study
145	N. fuxi sp. nov.	S	CIB 012300	Lushui, Nujiang, Yunnan, China	/	This study
146	N. fuxi sp. nov.	S	CIB 012302	Yunnan, China	/	This study
147	N. fuxi sp. nov.	S	CIB 012301	Yunnan, China	/	This study
148	N. fuxi sp. nov.	S	KIZ 2020090301	Menglian, Pu'er, Yunnan, China	/	This study
149	N. fuxi sp. nov.	S	KIZ 2020091201	Ximeng, Pu'er, Yunnan, China	/	This study
150	N. fuxi sp. nov.	S	KIZ 20180801	Simao, Pu'er, Yunnan, China	/	This study
151	N. fuxi sp. nov.	S	KIZ F20180066	Simao, Pu'er, Yunnan, China	/	This study
152	N. fuxi sp. nov.	S	KIZ 090071	Simao, Pu'er, Yunnan, China	/	This study
153	N. fuxi sp. nov.	S	CIB 83796	China	/	This study
154	N. fuxi sp. nov.	P	N. fuxi P1	Jiangcheng, Pu'er, Yunnan, China	Li Ding	This study
155	N. sumatrana	S	ZMH R02894	Binjai, Sumatra, Indonisia	/	This study
156	N. sumatrana	S	ZMH R02893	Binjai, Sumatra, Indonisia	/	This study
157	N. sumatrana	S	ZMH R02895	Binjai, Sumatra, Indonisia	/	This study
158	N. sumatrana	S	ZMH R02888	Kuralu, Northeast Sumatra, Indonisia	/	This study
159	N. sumatrana	S	ZMH R02891	Indragiri, Sumatra, Indonisia	/	This study
160	N. sumatrana	S	NMW 27809:4	Deli, Sumatra, Indonisia	/	This study
161	N. sumatrana	S	NMW 27809:2	Padang, Sumatra, Indonisia	/	This study
162	N. sumatrana	S	ZMH R02897	Batakland, PisPis, Sumatra	/	This study
163	N. sumatrana	S	NMBA 2244	Solok, Sumatra, Indonisia	/	This study
164	N. sumatrana	S	ZMH R02892	Lebang Tandai, Sumatra, Indonisia	/	This study
165	N. sumatrana	S	NMW 27809:6	Padang, Sumatra, Indonisia	/	This study
166	N. sumatrana	S	ZFMK 13757	Medan, Sumatra, Indonisia	/	This study
167	N. sumatrana	P	N. sumatrana P1	Betong District, Yala, Thailand	Knotsnake	Knotsnake, iNaturalist (2022). iNaturalist Research-grade Observations. iNaturalist.org. Occurrence dataset https://doi.org/10.15468/ab3s5x accessed via GBIF.org on 2022-02-08. https://www.gbif.org/occurrence/3384868550
168	N. sumatrana	P	N. sumatrana P2	Port Dickson, Negeri Sembilan, Malaysia	John Howes	John Howes, iNaturalist (2021). iNaturalist Research-grade Observations. iNaturalist.org. Occurrence dataset https://doi.org/10.15468/ab3s5x accessed via GBIF.org on 2022-01-16. https://www.gbif.org/occurrence/1935590198
169	N. sumatrana	P	N. sumatrana P3	Tangkahan, Sumatera Utara, Malaysia	Nursaniah	Nursaniah, iNaturalist (2021). iNaturalist Research-grade Observations. iNaturalist.org. Occurrence dataset https://doi.org/10.15468/ab3s5x accessed via GBIF.org on 2022-01-16. https://www.gbif.org/occurrence/1500317371
170	N. sumatrana	P	N. sumatrana P4	Tanjung Bungah, Penang, Malaysia	Albert Kang	Albert Kang, iNaturalist (2021). iNaturalist Research-grade Observations. iNaturalist.org. Occurrence dataset https://doi.org/10.15468/ab3s5x accessed via GBIF.org on 2022-01-16. https://www.gbif.org/occurrence/3391657962
171	N. sumatrana	P	N. sumatrana P5	Labuhan Batu, Sumatera Utara, Indonesia	Kevin S. Zebua	Kevin S. Zebua, iNaturalist (2021). iNaturalist Research-grade Observations. iNaturalist.org. Occurrence dataset https://doi.org/10.15468/ab3s5x accessed via GBIF.org on 2022-01-16. https://www.gbif.org/occurrence/3067809068
172	N. sumatrana	P	N. sumatrana P6	Bukit Panjang, Singapore	Veronicafoo	Veronicafoo, iNaturalist (2021). iNaturalist Research-grade Observations. iNaturalist.org. Occurrence dataset http://dx.doi.org/10.15468/ab3s5x accessed via GBIF.org on 2022-01-16. https://www.gbif.org/occurrence/3335357208
173	N. sumatrana	P	N. sumatrana P7	Thomson, Singapore	Harini___	Harini___, iNaturalist (2021). iNaturalist Research-grade Observations. iNaturalist.org. Occurrence dataset http://dx.doi.org/10.15468/ab3s5x accessed via GBIF.org on 2022-01-16. https://www.gbif.org/occurrence/3355206989
174	N. sumatrana	P	N. sumatrana P8	Utara, Indonesia	Kevin S. Zebua	Kevin S. Zebua, iNaturalist (2021). iNaturalist Research-grade Observations. iNaturalist.org. Occurrence dataset http://dx.doi.org/10.15468/ab3s5x accessed via GBIF.org on 2022-01-16. https://www.gbif.org/occurrence/3355470351
175	N. sumatrana	P	N. sumatrana P9	Penang island, Pulau Pinang, Malaysia (Penisular)	Gc Gan	Gc Gan, iNaturalist (2021). iNaturalist Research-grade Observations. iNaturalist.org. Occurrence dataset http://dx.doi.org/10.15468/ab3s5x accessed via GBIF.org on 2022-01-16. https://www.gbif.org/occurrence/3384689047
176	N. sumatrana	P	N. sumatrana P10	Pasir Ris Park, Pasir Ris, Singapore	Teoce	Teoce, iNaturalist (2021). iNaturalist Research-grade Observations. iNaturalist.org. Occurrence dataset https://doi.org/10.15468/ab3s5x accessed via GBIF.org on 2022-01-16. https://www.gbif.org/occurrence/3415761158
177	N. sumatrana	P	N. sumatrana P11	Port Dickson, Negeri Sembilan, Malaysia	John Howes	John Howes, iNaturalist (2021). iNaturalist Research-grade Observations. iNaturalist.org. Occurrence dataset https://doi.org/10.15468/ab3s5x accessed via GBIF.org on 2022-01-16. https://www.gbif.org/occurrence/3415900098
178	N. sumatrana	P	N. sumatrana P12	Port Dickson, Negeri Sembilan, Malaysia	John Howes	John Howes, iNaturalist (2021). iNaturalist Research-grade Observations. iNaturalist.org. Occurrence dataset https://doi.org/10.15468/ab3s5x accessed via GBIF.org on 2022-01-16. https://www.gbif.org/occurrence/2543087904
179	N. sumatrana	P	N. sumatrana P13	Tanglin, Singapore	Naturebird44	Naturebird44, iNaturalist (2021). iNaturalist Research-grade Observations. iNaturalist.org. Occurrence dataset https://doi.org/10.15468/ab3s5x accessed via GBIF.org on 2022-01-16. https://www.gbif.org/occurrence/2609297056
180	N. sumatrana	P	N. sumatrana P14	Sungai Penuh City, Jambi, South Sumatra, Indonesia	Luke Mackin	Luke Mackin, iNaturalist (2021). iNaturalist Research-grade Observations. iNaturalist.org. Occurrence dataset http://dx.doi.org/10.15468/ab3s5x accessed via GBIF.org on 2022-01-16. https://www.gbif.org/occurrence/3058770995
181	N. sumatrana	P	N. sumatrana P15	Pulau Ubin, Singapore	Catalina Tong	Catalina Tong, iNaturalist (2021). iNaturalist Research-grade Observations. iNaturalist.org. Occurrence dataset https://doi.org/10.15468/ab3s5x accessed via GBIF.org on 2022-01-16. https://www.gbif.org/occurrence/2859930114
182	N. sumatrana	P	N. sumatrana P16	Sumatera Barat, Indonesia	Ahmad Mursyid	Ahmad Mursyid, iNaturalist (2021). iNaturalist Research-grade Observations. iNaturalist.org. Occurrence dataset http://dx.doi.org/10.15468/ab3s5x accessed via GBIF.org on 2022-01-16. https://www.gbif.org/occurrence/1949988711
183	N. sumatrana	P	N. sumatrana P17	Negeri Sembilan, Malaysia	John Howes	John Howes, iNaturalist (2021). iNaturalist Research-grade Observations. iNaturalist.org. Occurrence dataset http://dx.doi.org/10.15468/ab3s5x accessed via GBIF.org on 2022-01-16. https://www.gbif.org/occurrence/2882997912
184	N. sumatrana	P	N. sumatrana P18	Siak, Riau, Indonesia	David Tan	David Tan, iNaturalist (2021). iNaturalist Research-grade Observations. iNaturalist.org. Occurrence dataset http://dx.doi.org/10.15468/ab3s5x accessed via GBIF.org on 2022-01-16. https://www.gbif.org/occurrence/1990630945
185	N. sumatrana	P	N. sumatrana P19	Langkat, North Sumatra, Indonesia	Herpingvietnam	Herpingvietnam, iNaturalist (2021). iNaturalist Research-grade Observations. iNaturalist.org. Occurrence dataset http://dx.doi.org/10.15468/ab3s5x accessed via GBIF.org on 2022-01-16. https://www.gbif.org/occurrence/2423227866
186	N. sumatrana	P	N. sumatrana P20	Kabupaten Langkat, Sumatera Utara, Indonesia	Green Hill - Bukit Lawang (Andrea Molyneaux)	Green Hill, Bukit Lawang, Andrea Molyneaux, iNaturalist (2022). iNaturalist Research-grade Observations. iNaturalist.org. Occurrence dataset https://doi.org/10.15468/ab3s5x accessed via GBIF.org on 2022-02-08. https://www.gbif.org/occurrence/3391348264
187	N. sumatrana	P	N. sumatrana P21	Labrador Nature Reserve, Singapore	Skm3355	Skm3355, iNaturalist (2021). iNaturalist Research-grade Observations. iNaturalist.org. Occurrence dataset http://dx.doi.org/10.15468/ab3s5x accessed via GBIF.org on 2022-01-16. https://www.gbif.org/occurrence/2557742323
188	N. sumatrana	P	N. sumatrana P22	Pahang, Malaysia (Penisular)	David Renoult	David Renoult, iNaturalist (2021). iNaturalist Research-grade Observations. iNaturalist.org. Occurrence dataset http://dx.doi.org/10.15468/ab3s5x accessed via GBIF.org on 2022-01-16. https://www.gbif.org/occurrence/1457579267
189	N. sumatrana	P	N. sumatrana P23	Negeri Sembilan, Malaysia(Penisular)	John Howes	John Howes, iNaturalist (2021). iNaturalist Research-grade Observations. iNaturalist.org. Occurrence dataset http://dx.doi.org/10.15468/ab3s5x accessed via GBIF.org on 2022-01-16. https://www.gbif.org/occurrence/1914355473
190	N. sumatrana	P	N. sumatrana P24	Lim Chu Kang, Singapore	Soh Kam Yung	Soh Kam Yung, iNaturalist (2022). iNaturalist Research-grade Observations. iNaturalist.org. Occurrence dataset https://doi.org/10.15468/ab3s5x accessed via GBIF.org on 2022-02-08. https://www.gbif.org/occurrence/3455774985
191	N. sumatrana	P	N. sumatrana P25	Commonwealth, Singapore	David Tan (licensed under http://creativecommons.org/licenses/by-nc/4.0/)	David Tan, iNaturalist (2022). iNaturalist Research-grade Observations. iNaturalist.org. Occurrence dataset https://doi.org/10.15468/ab3s5x accessed via GBIF.org on 2022-02-08. https://www.gbif.org/occurrence/3067891734
192	N. sumatrana	P	N. sumatrana P26	Clementi, Singapore	Lim Wei Liang	Lim Wei Liang, iNaturalist (2022). iNaturalist Research-grade Observations. iNaturalist.org. Occurrence dataset https://doi.org/10.15468/ab3s5x accessed via GBIF.org on 2022-02-08. https://www.gbif.org/occurrence/3070515378
193	N. sumatrana	P	N. sumatrana P27	Marymount, Singapore	mwlteng79 (licensed under http://creativecommons.org/licenses/by-nc/4.0/)	Mwlteng79, iNaturalist (2022). iNaturalist Research-grade Observations. iNaturalist.org. Occurrence dataset https://doi.org/10.15468/ab3s5x accessed via GBIF.org on 2022-02-08. https://www.gbif.org/occurrence/3113599470
194	N. sumatrana	P	N. sumatrana P28	Bishan, Singapore	John Crisostomo	John Crisostomo, iNaturalist (2022). iNaturalist Research-grade Observations. iNaturalist.org. Occurrence dataset https://doi.org/10.15468/ab3s5x accessed via GBIF.org on 2022-02-08. https://www.gbif.org/occurrence/3320930043
195	N. sumatrana	P	N. sumatrana P29	Bukit Timah, Singapore	Robertchild	Robertchild, iNaturalist (2022). iNaturalist Research-grade Observations. iNaturalist.org. Occurrence dataset https://doi.org/10.15468/ab3s5x accessed via GBIF.org on 2022-02-08. https://www.gbif.org/occurrence/3335132121
196	N. sumatrana	P	N. sumatrana P30	Holland Village, Singapore	Pngjunqiangkarl	Pngjunqiangkarl, iNaturalist (2022). iNaturalist Research-grade Observations. iNaturalist.org. Occurrence dataset https://doi.org/10.15468/ab3s5x accessed via GBIF.org on 2022-02-08. https://www.gbif.org/occurrence/3415891122
197	N. sumatrana	P	N. sumatrana P31	Pelalawan Regency, Riau, Indonesia	Irfan Nurarifin	Irfan Nurarifin, iNaturalist (2022). iNaturalist Research-grade Observations. iNaturalist.org. Occurrence dataset https://doi.org/10.15468/ab3s5x accessed via GBIF.org on 2022-02-08. https://www.gbif.org/occurrence/3415958751
198	N. sumatrana	P	N. sumatrana P32	Singapore	Nksnakes	Nksnakes, iNaturalist (2022). iNaturalist Research-grade Observations. iNaturalist.org. Occurrence dataset https://doi.org/10.15468/ab3s5x accessed via GBIF.org on 2022-02-08. https://www.gbif.org/occurrence/3456893306
199	N. sumatrana	P	N. sumatrana P33	Singapore	Sanjana_	Sanjana_, iNaturalist (2022). iNaturalist Research-grade Observations. iNaturalist.org. Occurrence dataset https://doi.org/10.15468/ab3s5x accessed via GBIF.org on 2022-02-08. https://www.gbif.org/occurrence/3456967596
200	N. sumatrana	P	N. sumatrana P34	Bukit Merah, Singapore	Bryan Yeung	Bryan Yeung, iNaturalist (2022). iNaturalist Research-grade Observations. iNaturalist.org. Occurrence dataset https://doi.org/10.15468/ab3s5x accessed via GBIF.org on 2022-02-08. https://www.gbif.org/occurrence/2813900430
201	N. sumatrana	P	N. sumatrana P35	Jambi, South Sumatra, Indonesia	Akbar Surya Tanjung	Akbar Surya Tanjung, iNaturalist (2022). iNaturalist Research-grade Observations. iNaturalist.org. Occurrence dataset https://doi.org/10.15468/ab3s5x accessed via GBIF.org on 2022-02-08. https://www.gbif.org/occurrence/2992842675
202	N. sumatrana	P	N. sumatrana P36	Sungai Penuh City, Jambi, South Sumatra, Indonesia	Luke Mackin	Luke Mackin, iNaturalist (2022). iNaturalist Research-grade Observations. iNaturalist.org. Occurrence dataset https://doi.org/10.15468/ab3s5x accessed via GBIF.org on 2022-02-08. https://www.gbif.org/occurrence/3058926542
203	N. sumatrana	P	N. sumatrana P37	Negeri Sembilan, Malaysia(Penisular)	Anukma	Anukma, iNaturalist (2022). iNaturalist Research-grade Observations. iNaturalist.org. Occurrence dataset https://doi.org/10.15468/ab3s5x accessed via GBIF.org on 2022-02-08. https://www.gbif.org/occurrence/1837068649
204	N. sumatrana	P	N. sumatrana P38	Sedili Besar, Johore, Malaysia(Penisular)	Outsidemos415	Outsidemos415, iNaturalist (2022). iNaturalist Research-grade Observations. iNaturalist.org. Occurrence dataset https://doi.org/10.15468/ab3s5x accessed via GBIF.org on 2022-02-08. https://www.gbif.org/occurrence/3061816516
205	N. sumatrana	P	N. sumatrana P39	Keppel Club, Singapore	Evelynsel	Evelynsel, iNaturalist (2022). iNaturalist Research-grade Observations. iNaturalist.org. Occurrence dataset https://doi.org/10.15468/ab3s5x accessed via GBIF.org on 2022-02-08. https://www.gbif.org/occurrence/1978812164
206	N. sumatrana	P	N. sumatrana P40	Sungai Penuh City, Jambi, South Sumatra, Indonesia	Luke Mackin	Luke Mackin, iNaturalist (2022). iNaturalist Research-grade Observations. iNaturalist.org. Occurrence dataset https://doi.org/10.15468/ab3s5x accessed via GBIF.org on 2022-02-08. https://www.gbif.org/occurrence/3059040666
207	N. sumatrana	P	N. sumatrana P41	11 Neo Tiew Lane 2, Singapore	Catalina Tong	Catalina Tong, iNaturalist (2022). iNaturalist Research-grade Observations. iNaturalist.org. Occurrence dataset https://doi.org/10.15468/ab3s5x accessed via GBIF.org on 2022-02-08. https://www.gbif.org/occurrence/2883134085
208	N. sumatrana	P	N. sumatrana P42	Padang, Sumatra	Gernot Vogel	This study
209	N. sumatrana	P	N. sumatrana P43	Padang, Sumatra	Gernot Vogel	This study
210	N. sumatrana	P	N. sumatrana P44	Padang, Sumatra	Gernot Vogel	This study
211	N. sumatrana	P	N. sumatrana P45	Padang, Sumatra	Gernot Vogel	This study
212	N. naja	S	ZMH R03115	Tangrah, Bihar, India	/	This study
213	N. naja	S	ZMH R03116	Tangrah, Bihar, India	/	This study
214	N. naja	S	ZMH R04818	Panvel, Bombay, India	/	This study
215	N. naja	S	ZMH R04833	Benares, Uttar Pradesh, India	/	This study
216	N. naja	S	NMW 27790.1	Ahmadnagar, West Coast India	/	This study
217	N. naja	S	NMW 27758.2	Tatta, Pakistan West	/	This study
218	N. naja	P	N. naja P1	Chennai, Tamil Nadu, India	S.R. Ganesh & S.R. Chandramouli	Personal communication, 2021
219	N. naja	P	N. naja P2	Dehradun, Uttaranchal, India	S.R. Ganesh & S.R. Chandramouli	Personal communication, 2021
220	N. naja	P	N. naja P3	Mayiladuthurai, Tamil Nadu, India	S.R. Ganesh & S.R. Chandramouli	Personal communication, 2021
221	N. naja	P	N. naja P4	Mayiladuthurai, Tamil Nadu, India	S.R. Ganesh & S.R. Chandramouli	Personal communication, 2021
222	N. naja	P	N. naja P5	Western Ghats, Karnataka, India	S.R. Ganesh & S.R. Chandramouli	Personal communication, 2021
223	N. naja	P	N. naja P6	Thiruvananthapuram, Kerala, India	Sreejith Allipra	Sreejith Allipra, iNaturalist (2022). iNaturalist Research-grade Observations. iNaturalist.org. Occurrence dataset https://doi.org/10.15468/ab3s5x accessed via GBIF.org on 2022-02-09. https://www.gbif.org/occurrence/2596203698
224	N. naja	P	N. naja P7	Chethy, Mararikulam, India	Daniel V Raju	Daniel V Raju, iNaturalist (2022). iNaturalist Research-grade Observations. iNaturalist.org. Occurrence dataset https://doi.org/10.15468/ab3s5x accessed via GBIF.org on 2022-02-09. https://www.gbif.org/occurrence/2873741748
225	N. naja	P	N. naja P8	Cherthala, Kerala, India	Anilamanalil	Anilamanalil, iNaturalist (2022). iNaturalist Research-grade Observations. iNaturalist.org. Occurrence dataset https://doi.org/10.15468/ab3s5x accessed via GBIF.org on 2022-02-09. https://www.gbif.org/occurrence/1914244327
226	N. naja	P	N. naja P9	Tamil Nadu, India	Hopeland	Hopeland, iNaturalist (2022). iNaturalist Research-grade Observations. iNaturalist.org. Occurrence dataset https://doi.org/10.15468/ab3s5x accessed via GBIF.org on 2022-02-09. https://www.gbif.org/occurrence/2802567067
227	N. naja	P	N. naja P10	Bengaluru, Karnataka, India	Rohit Girotra	Rohit Girotra, iNaturalist (2022). iNaturalist Research-grade Observations. iNaturalist.org. Occurrence dataset https://doi.org/10.15468/ab3s5x accessed via GBIF.org on 2022-03-22. https://www.gbif.org/occurrence/3456147784
228	N. naja	P	N. naja P11	Kambipura, Karnataka, India	Chayant Gonsalves	Chayant Gonsalves, iNaturalist (2022). iNaturalist Research-grade Observations. iNaturalist.org. Occurrence dataset https://doi.org/10.15468/ab3s5x accessed via GBIF.org on 2022-02-09. https://www.gbif.org/occurrence/3090832887
229	N. naja	P	N. naja P12	Bengaluru, Karnataka, India	Chayant Gonsalves	Chayant Gonsalves, iNaturalist (2022). iNaturalist Research-grade Observations. iNaturalist.org. Occurrence dataset https://doi.org/10.15468/ab3s5x accessed via GBIF.org on 2022-02-09. https://www.gbif.org/occurrence/3079746089
230	N. naja	P	N. naja P13	Kambipura, Karnataka, India	Chayant Gonsalves	Chayant Gonsalves, iNaturalist (2022). iNaturalist Research-grade Observations. iNaturalist.org. Occurrence dataset https://doi.org/10.15468/ab3s5x accessed via GBIF.org on 2022-02-09. https://www.gbif.org/occurrence/3109042958
231	N. naja	P	N. naja P14	Bendiganahalli, Karnataka, India	Savitha SR	Savitha SR, iNaturalist (2022). iNaturalist Research-grade Observations. iNaturalist.org. Occurrence dataset https://doi.org/10.15468/ab3s5x accessed via GBIF.org on 2022-02-09. https://www.gbif.org/occurrence/3109325485
232	N. naja	P	N. naja P15	Kambipura, Karnataka, India	Chayant Gonsalves	Chayant Gonsalves, iNaturalist (2022). iNaturalist Research-grade Observations. iNaturalist.org. Occurrence dataset https://doi.org/10.15468/ab3s5x accessed via GBIF.org on 2022-02-09. https://www.gbif.org/occurrence/3320873204
233	N. naja	P	N. naja P16	Amani Gopalakrishnakere, Karnataka, India	Ashwin Viswanathan	Ashwin Viswanathan, iNaturalist (2022). iNaturalist Research-grade Observations. iNaturalist.org. Occurrence dataset https://doi.org/10.15468/ab3s5x accessed via GBIF.org on 2022-02-09. https://www.gbif.org/occurrence/3321133955
234	N. naja	P	N. naja P17	Hosakote, Karnataka, India	Emaw3319	Emaw3319, iNaturalist (2022). iNaturalist Research-grade Observations. iNaturalist.org. Occurrence dataset https://doi.org/10.15468/ab3s5x accessed via GBIF.org on 2022-03-22. https://www.gbif.org/occurrence/3314239616
235	N. naja	P	N. naja P18	Kambipura, Karnataka, India	Chayant Gonsalves	Chayant Gonsalves, iNaturalist (2022). iNaturalist Research-grade Observations. iNaturalist.org. Occurrence dataset https://doi.org/10.15468/ab3s5x accessed via GBIF.org on 2022-02-09. https://www.gbif.org/occurrence/3320873204
236	N. naja	P	N. naja P19	Kambipura, Karnataka, India	Chayant Gonsalves	Chayant Gonsalves, iNaturalist (2022). iNaturalist Research-grade Observations. iNaturalist.org. Occurrence dataset https://doi.org/10.15468/ab3s5x accessed via GBIF.org on 2022-02-09. https://www.gbif.org/occurrence/3320848292
237	N. naja	P	N. naja P20	Kambipura, Karnataka, India	Chayant Gonsalves	Chayant Gonsalves, iNaturalist (2022). iNaturalist Research-grade Observations. iNaturalist.org. Occurrence dataset https://doi.org/10.15468/ab3s5x accessed via GBIF.org on 2022-02-09. https://www.gbif.org/occurrence/3325587067
238	N. naja	P	N. naja P21	Kambipura, Karnataka, India	Chayant Gonsalves	Chayant Gonsalves, iNaturalist (2022). iNaturalist Research-grade Observations. iNaturalist.org. Occurrence dataset https://doi.org/10.15468/ab3s5x accessed via GBIF.org on 2022-02-09. https://www.gbif.org/occurrence/3327898591
239	N. naja	P	N. naja P22	Kambipura, Karnataka, India	Chayant Gonsalves	Chayant Gonsalves, iNaturalist (2022). iNaturalist Research-grade Observations. iNaturalist.org. Occurrence dataset https://doi.org/10.15468/ab3s5x accessed via GBIF.org on 2022-02-09. https://www.gbif.org/occurrence/3335108016
240	N. naja	P	N. naja P23	Kambipura, Karnataka, India	Chayant Gonsalves	Chayant Gonsalves, iNaturalist (2022). iNaturalist Research-grade Observations. iNaturalist.org. Occurrence dataset https://doi.org/10.15468/ab3s5x accessed via GBIF.org on 2022-02-09. https://www.gbif.org/occurrence/3333545435
241	N. naja	P	N. naja P24	Bommasandra, Karnataka, India	Linda	Linda, iNaturalist (2022). iNaturalist Research-grade Observations. iNaturalist.org. Occurrence dataset https://doi.org/10.15468/ab3s5x accessed via GBIF.org on 2022-02-09. https://www.gbif.org/occurrence/3355017882
242	N. naja	P	N. naja P25	Jaysingpur, Maharashtra, India	Sarvadaman Kulkarni	Sarvadaman Kulkarni, iNaturalist (2022). iNaturalist Research-grade Observations. iNaturalist.org. Occurrence dataset https://doi.org/10.15468/ab3s5x accessed via GBIF.org on 2022-02-09. https://www.gbif.org/occurrence/2862431093
243	N. naja	P	N. naja P26	Kokrajhar, Assam, India	Dedsung	India Biodiversity Portal. India Biodiversity Portal publication grade dataset. Occurrence dataset https://doi.org/10.15468/rs5upd accessed via GBIF.org on 2022-02-09. https://www.gbif.org/occurrence/2598659710
244	N. naja	P	N. naja P27	Bankura, West Bengal, India	Sudipta Satpati	Sudipta Satpati, iNaturalist (2022). iNaturalist Research-grade Observations. iNaturalist.org. Occurrence dataset https://doi.org/10.15468/ab3s5x accessed via GBIF.org on 2022-02-09. https://www.gbif.org/occurrence/2273260545
245	N. naja	P	N. naja P28	Syambati, West Bengal, India	Subhajit Roy	Subhajit Roy, iNaturalist (2022). iNaturalist Research-grade Observations. iNaturalist.org. Occurrence dataset https://doi.org/10.15468/ab3s5x accessed via GBIF.org on 2022-02-09. https://www.gbif.org/occurrence/1269536605
246	N. naja	P	N. naja P29	Siliguri, West Bengal, India	Vivek Sharma	India Biodiversity Portal. India Biodiversity Portal publication grade dataset. Occurrence dataset https://doi.org/10.15468/rs5upd accessed via GBIF.org on 2022-02-09. https://www.gbif.org/occurrence/2598660295
247	N. naja	P	N. naja P30	Siliguri, West Bengal, India	Vivek Sharma	India Biodiversity Portal. India Biodiversity Portal publication grade dataset. Occurrence dataset https://doi.org/10.15468/rs5upd accessed via GBIF.org on 2022-02-09. https://www.gbif.org/occurrence/2598683311
248	N. naja	P	N. naja P31	Gujarat, India	Daniel Liepack	Daniel Liepack, iNaturalist (2022). iNaturalist Research-grade Observations. iNaturalist.org. Occurrence dataset https://doi.org/10.15468/ab3s5x accessed via GBIF.org on 2022-02-09. https://www.gbif.org/occurrence/3059149734
249	N. naja	P	N. naja P32	Kota, Rajasthan, India	SONU KUMAR	India Biodiversity Portal. India Biodiversity Portal publication grade dataset. Occurrence dataset https://doi.org/10.15468/rs5upd accessed via GBIF.org on 2022-02-09. https://www.gbif.org/occurrence/3423961803
250	N. naja	P	N. naja P33	Nur Sarai, Bihar, India	Rahul kumar	Rahul kumar, iNaturalist (2022). iNaturalist Research-grade Observations. iNaturalist.org. Occurrence dataset https://doi.org/10.15468/ab3s5x accessed via GBIF.org on 2022-02-09. https://www.gbif.org/occurrence/3355149533
251	N. naja	P	N. naja P34	Gandhinagar, Gujarat, India	P Kanak kumar	India Biodiversity Portal. India Biodiversity Portal publication grade dataset. Occurrence dataset https://doi.org/10.15468/rs5upd accessed via GBIF.org on 2022-03-22. https://www.gbif.org/occurrence/3034593638
252	N. naja	P	N. naja P35	Bihar Sharif, Bihar, India	Rahul kumar	Rahul kumar, iNaturalist (2022). iNaturalist Research-grade Observations. iNaturalist.org. Occurrence dataset https://doi.org/10.15468/ab3s5x accessed via GBIF.org on 2022-02-09. https://www.gbif.org/occurrence/2028511621
253	N. naja	P	N. naja P36	Renuka Ji, Himachal Pradesh, India	Chayant Gonsalves	Chayant Gonsalves, iNaturalist (2022). iNaturalist Research-grade Observations. iNaturalist.org. Occurrence dataset https://doi.org/10.15468/ab3s5x accessed via GBIF.org on 2022-03-22. https://www.gbif.org/occurrence/3090586856
254	N. naja	P	N. naja P37	Gujarat, India	Karan Thakkar	Karan Thakkar, iNaturalist (2022). iNaturalist Research-grade Observations. iNaturalist.org. Occurrence dataset https://doi.org/10.15468/ab3s5x accessed via GBIF.org on 2022-03-22. https://www.gbif.org/occurrence/3302060471
255	N. naja	P	N. naja P38	Ganga Bhogpur Talla, Uttarakhand, India	Geetha Ramaswami	Geetha Ramaswami, iNaturalist (2022). iNaturalist Research-grade Observations. iNaturalist.org. Occurrence dataset https://doi.org/10.15468/ab3s5x accessed via GBIF.org on 2022-02-09. https://www.gbif.org/occurrence/2294673864
256	N. naja	P	N. naja P39	Dehradun, Uttarakhand, India	Harikrishnan S.	India Biodiversity Portal. India Biodiversity Portal publication grade dataset. Occurrence dataset https://doi.org/10.15468/rs5upd accessed via GBIF.org on 2022-02-09. https://www.gbif.org/occurrence/2598657085
257	N. naja	P	N. naja P40	Nashik, Maharashtra, India	Vivek Sharma	India Biodiversity Portal. India Biodiversity Portal publication grade dataset. Occurrence dataset https://doi.org/10.15468/rs5upd accessed via GBIF.org on 2022-02-09. https://www.gbif.org/occurrence/2598656965
258	N. naja	P	N. naja P41	Amreli, Gujarat, India	Viral joshi	Viral joshi, iNaturalist (2022). iNaturalist Research-grade Observations. iNaturalist.org. Occurrence dataset https://doi.org/10.15468/ab3s5x accessed via GBIF.org on 2022-02-09. https://www.gbif.org/occurrence/3097091032
259	N. naja	P	N. naja P42	Anand, Gujarat, India	Vivek Sharma	India Biodiversity Portal. India Biodiversity Portal publication grade dataset. Occurrence dataset https://doi.org/10.15468/rs5upd accessed via GBIF.org on 2022-02-09. https://www.gbif.org/occurrence/2598671044
260	N. naja	P	N. naja P43	Vadgaon, Maharashtra, India	Jigar solanki	India Biodiversity Portal. India Biodiversity Portal publication grade dataset. Occurrence dataset https://doi.org/10.15468/rs5upd accessed via GBIF.org on 2022-02-09. https://www.gbif.org/occurrence/3423975894
261	N. sagittifera	S	NMW 27781	Andamans, India	/	This study
262	N. oxiana	S	ZFMK 8646	Afghanistan, Kabul	/	This study
263	N. oxiana	S	ZFMK 8561	Afghanistan, Kabul	/	This study
264	N. siamensis	S	ZFMK 92296	Oddar meaunchey, Cambodia	/	This study
265	N. siamensis	S	ZFMK 73566	Ubon Rachathani, Nong Nok Tak, Thailand	/	This study
266	N. sputatrix	S	ZMH R13919	Java	/	This study
267	N. sputatrix	S	ZMH R13962	Java	/	This study
268	N. sputatrix	S	NMW 27778.2	Tasikmalaja, W-Java	/	This study
269	N. sputatrix	S	NMW 27778.6	Tasikmalaja, W-Java	/	This study
270	N. sputatrix	S	ZMH R13920	Java	/	This study
271	N. sputatrix	S	NMW 27778.1	Tasikmalaja, W-Java	/	This study
272	N. sputatrix	S	NMW 27778.7	Tasikmalaja, W-Java	/	This study
273	N. sputatrix	S	NMW 27778.3	Tasikmalaja, W-Java	/	This study
274	N. sputatrix	P	N. sputatrix P1	Dramaga, Bogor, Jawa Barat, Indonesia	Desita Dyah Dwiwahyu AK	Desita Dyah Dwiwahyu AK, iNaturalist (2022). iNaturalist Research-grade Observations. iNaturalist.org. Occurrence dataset https://doi.org/10.15468/ab3s5x accessed via GBIF.org on 2022-03-14. https://www.gbif.org/occurrence/3090719582
275	N. sputatrix	P	N. sputatrix P2	Karanganyar Regency, Central Java, Indonesia	Muh. Arif Romadlon	Muh. Arif Romadlon, iNaturalist (2022). iNaturalist Research-grade Observations. iNaturalist.org. Occurrence dataset https://doi.org/10.15468/ab3s5x accessed via GBIF.org on 2022-03-14. https://www.gbif.org/occurrence/3097309900
276	N. sputatrix	P	N. sputatrix P3	Jatinangor, Sumedang Regency, West Java, Indonesia	Ganjar Cahyadi	Ganjar Cahyadi, iNaturalist (2022). iNaturalist Research-grade Observations. iNaturalist.org. Occurrence dataset https://doi.org/10.15468/ab3s5x accessed via GBIF.org on 2022-03-14. https://www.gbif.org/occurrence/3384674168
277	N. sputatrix	P	N. sputatrix P4	Taman Wisata Alam Kerandangan, Nusa Tenggara Barat, Indonesia	Imran Sadewo	Imran Sadewo, iNaturalist (2022). iNaturalist Research-grade Observations. iNaturalist.org. Occurrence dataset https://doi.org/10.15468/ab3s5x accessed via GBIF.org on 2022-03-14. https://www.gbif.org/occurrence/3408128176
278	N. sputatrix	P	N. sputatrix P5	Pondok Ranggon, Cipayung, East Jakarta City, Jakarta 13860, Indonesia	gerraldkevin	gerraldkevin, iNaturalist (2022). iNaturalist Research-grade Observations. iNaturalist.org. Occurrence dataset https://doi.org/10.15468/ab3s5x accessed via GBIF.org on 2022-03-14. https://www.gbif.org/occurrence/3415548370
279	N. sputatrix	P	N. sputatrix P6	Jatinangor, Sumedang Regency, West Java, Indonesia	Ganjar Cahyadi	Ganjar Cahyadi, iNaturalist (2022). iNaturalist Research-grade Observations. iNaturalist.org. Occurrence dataset https://doi.org/10.15468/ab3s5x accessed via GBIF.org on 2022-03-14. https://www.gbif.org/occurrence/3415587742
280	N. sputatrix	P	N. sputatrix P7	Jatinangor, Sumedang Regency, West Java, Indonesia	Ganjar Cahyadi	Ganjar Cahyadi, iNaturalist (2022). iNaturalist Research-grade Observations. iNaturalist.org. Occurrence dataset https://doi.org/10.15468/ab3s5x accessed via GBIF.org on 2022-03-14. https://www.gbif.org/occurrence/3415735973
281	N. sputatrix	P	N. sputatrix P8	Sawah, Kebanggan, Kec. Sumbang, Kabupaten Banyumas, Jawa Tengah, Indonesia	Hafizh Aulia Khairy Rakananda	Hafizh Aulia Khairy Rakananda, iNaturalist (2022). iNaturalist Research-grade Observations. iNaturalist.org. Occurrence dataset https://doi.org/10.15468/ab3s5x accessed via GBIF.org on 2022-03-14. https://www.gbif.org/occurrence/3455416742
282	N. sputatrix	P	N. sputatrix P9	Jawa Barat, Indonesia	aswad andriyanto	aswad andriyanto, iNaturalist (2022). iNaturalist Research-grade Observations. iNaturalist.org. Occurrence dataset https://doi.org/10.15468/ab3s5x accessed via GBIF.org on 2022-03-14. https://www.gbif.org/occurrence/3455689636
283	N. sputatrix	P	N. sputatrix P10	Jatinangor, Sumedang Regency, West Java, Indonesia	Ganjar Cahyadi	Ganjar Cahyadi, iNaturalist (2022). iNaturalist Research-grade Observations. iNaturalist.org. Occurrence dataset https://doi.org/10.15468/ab3s5x accessed via GBIF.org on 2022-03-14. https://www.gbif.org/occurrence/3456812808
284	N. sputatrix	P	N. sputatrix P11	Depok, Jawa Barat, Indonesia	aswad andriyanto	aswad andriyanto, iNaturalist (2022). iNaturalist Research-grade Observations. iNaturalist.org. Occurrence dataset https://doi.org/10.15468/ab3s5x accessed via GBIF.org on 2022-03-14. https://www.gbif.org/occurrence/2573848595
285	N. sputatrix	P	N. sputatrix P12	Cibanteng, Kec. Ciampea, Bogor, Jawa Barat, Indonesia	Shalahuddin Averroes Supartha	Shalahuddin Averroes Supartha, iNaturalist (2022). iNaturalist Research-grade Observations. iNaturalist.org. Occurrence dataset https://doi.org/10.15468/ab3s5x accessed via GBIF.org on 2022-03-14. https://www.gbif.org/occurrence/2574149383
286	N. sputatrix	P	N. sputatrix P13	Kec. Manonjaya, Tasikmalaya, Jawa Barat, Indonesia	Trysa Diana Nurul Pascawati	Trysa Diana Nurul Pascawati, iNaturalist (2022). iNaturalist Research-grade Observations. iNaturalist.org. Occurrence dataset https://doi.org/10.15468/ab3s5x accessed via GBIF.org on 2022-03-15. https://www.gbif.org/occurrence/2579277248
287	N. sputatrix	P	N. sputatrix P14	Jawa Barat, Indonesia	aswad andriyanto	aswad andriyanto, iNaturalist (2022). iNaturalist Research-grade Observations. iNaturalist.org. Occurrence dataset https://doi.org/10.15468/ab3s5x accessed via GBIF.org on 2022-03-15. https://www.gbif.org/occurrence/2988613905
288	N. sputatrix	P	N. sputatrix P15	Bandung, Kota Bandung, Jawa Barat, Indonesia	Homo sapiens	Homo sapiens, iNaturalist (2022). iNaturalist Research-grade Observations. iNaturalist.org. Occurrence dataset https://doi.org/10.15468/ab3s5x accessed via GBIF.org on 2022-03-15. https://www.gbif.org/occurrence/2988322052
289	N. sputatrix	P	N. sputatrix P16	Yogyakarta, Indonesia	salazar_ioria	salazar_ioria, iNaturalist (2022). iNaturalist Research-grade Observations. iNaturalist.org. Occurrence dataset https://doi.org/10.15468/ab3s5x accessed via GBIF.org on 2022-03-15. https://www.gbif.org/occurrence/2992768013
290	N. sputatrix	P	N. sputatrix P17	Sambongpari, Mangkubumi, Tasikmalaya, Jawa Barat 46181, Indonesia	Diki Muhamad Chaidir	Diki Muhamad Chaidir, iNaturalist (2022). iNaturalist Research-grade Observations. iNaturalist.org. Occurrence dataset https://doi.org/10.15468/ab3s5x accessed via GBIF.org on 2022-03-15. https://www.gbif.org/occurrence/2242914673
291	N. sputatrix	P	N. sputatrix P18	Mantup, Kabupaten Lamongan, Jawa Timur, Indonesia	Dwi Cahyo	Dwi Cahyo, iNaturalist (2022). iNaturalist Research-grade Observations. iNaturalist.org. Occurrence dataset https://doi.org/10.15468/ab3s5x accessed via GBIF.org on 2022-03-15. https://www.gbif.org/occurrence/2529410817
292	N. sputatrix	P	N. sputatrix P19	Tembalang, Semarang City, Central Java, Indonesia	Arif Kurniawan	Arif Kurniawan, iNaturalist (2022). iNaturalist Research-grade Observations. iNaturalist.org. Occurrence dataset https://doi.org/10.15468/ab3s5x accessed via GBIF.org on 2022-03-15. https://www.gbif.org/occurrence/1668898816
293	N. sputatrix	P	N. sputatrix P20	Jawa Barat, Indonesia	Ganjar Cahyadi	Ganjar Cahyadi, iNaturalist (2022). iNaturalist Research-grade Observations. iNaturalist.org. Occurrence dataset https://doi.org/10.15468/ab3s5x accessed via GBIF.org on 2022-03-15. https://www.gbif.org/occurrence/1807297241
294	N. sputatrix	P	N. sputatrix P21	Jawa Barat, Indonesia	Ganjar Cahyadi	Ganjar Cahyadi, iNaturalist (2022). iNaturalist Research-grade Observations. iNaturalist.org. Occurrence dataset https://doi.org/10.15468/ab3s5x accessed via GBIF.org on 2022-03-15. https://www.gbif.org/occurrence/1901069565
295	N. sputatrix	P	N. sputatrix P22	Jawa Barat, Indonesia	aswad andriyanto	aswad andriyanto, iNaturalist (2022). iNaturalist Research-grade Observations. iNaturalist.org. Occurrence dataset https://doi.org/10.15468/ab3s5x accessed via GBIF.org on 2022-03-15. https://www.gbif.org/occurrence/1920813303
296	N. sputatrix	P	N. sputatrix P23	Rinca, Pasir Panjang, Komodo, West Manggarai Regency, East Nusa Tenggara, Indonesia	Matt	Matt, iNaturalist (2022). iNaturalist Research-grade Observations. iNaturalist.org. Occurrence dataset https://doi.org/10.15468/ab3s5x accessed via GBIF.org on 2022-03-15. https://www.gbif.org/occurrence/2576322685
297	N. sputatrix	P	N. sputatrix P24	Tabanan Regency, Bali, Indonesia	Matt	Matt, iNaturalist (2022). iNaturalist Research-grade Observations. iNaturalist.org. Occurrence dataset https://doi.org/10.15468/ab3s5x accessed via GBIF.org on 2022-03-15. https://www.gbif.org/occurrence/2579259517
298	N. sputatrix	P	N. sputatrix P25	Denpasar, Denpasar City, Bali, Indonesia	oldman19510	oldman19510, iNaturalist (2022). iNaturalist Research-grade Observations. iNaturalist.org. Occurrence dataset https://doi.org/10.15468/ab3s5x accessed via GBIF.org on 2022-03-15. https://www.gbif.org/occurrence/1677348599
299	N. sputatrix	P	N. sputatrix P26	Denpasar, Denpasar City, Bali, Indonesia	Matthew Connors	Matthew Connors, iNaturalist (2022). iNaturalist Research-grade Observations. iNaturalist.org. Occurrence dataset https://doi.org/10.15468/ab3s5x accessed via GBIF.org on 2022-03-15. https://www.gbif.org/occurrence/2626570848
300	N. sputatrix	P	N. sputatrix P27	Banyumas Regency, Central Java, Indonesia	Asman Adi Purwanto	Asman Adi Purwanto, iNaturalist (2022). iNaturalist Research-grade Observations. iNaturalist.org. Occurrence dataset https://doi.org/10.15468/ab3s5x accessed via GBIF.org on 2022-03-15. https://www.gbif.org/occurrence/1457583577
301	N. sputatrix	P	N. sputatrix P28	Rinca, PNusa Tenggara Timur, Indonesia	astro porifera	astro porifera, iNaturalist (2022). iNaturalist Research-grade Observations. iNaturalist.org. Occurrence dataset https://doi.org/10.15468/ab3s5x accessed via GBIF.org on 2022-03-15. https://www.gbif.org/occurrence/1586930837
302	N. sputatrix	P	N. sputatrix P29	Bali, Indonesia	redrovertracy	redrovertracy, iNaturalist (2022). iNaturalist Research-grade Observations. iNaturalist.org. Occurrence dataset https://doi.org/10.15468/ab3s5x accessed via GBIF.org on 2022-03-15. https://www.gbif.org/occurrence/3070568686
303	N. sputatrix	P	N. sputatrix P30	Bali, Indonesia	jameslambo	jameslambo, iNaturalist (2022). iNaturalist Research-grade Observations. iNaturalist.org. Occurrence dataset https://doi.org/10.15468/ab3s5x accessed via GBIF.org on 2022-03-15. https://www.gbif.org/occurrence/3005190597
	Photos from GBIF.com licensed under http://creativecommons.org/licenses/by-nc/4.0/ or https://creativecommons.org/licenses/by/4.0/legalcode
	References:
	Ashaharraza K, Lalremsanga HT. 2020. Notes on the diet of the Monocled Cobra Naja kaouthia Lesson, 1831 with a report on a predator of the King Cobra Ophiophagus hannah (Cantor, 1836). Sauria, 42(4): 45–48.
	Kundu S, Lalremsanga HT, Md. Rahman M, Md. Ahsan F, Biakzuala L, Kumar V, et al. 2020. DNA barcoding elucidates the population genetic diversity of venomous cobra species (Reptilia: Elapidae) in Indo-Bangladesh region. Mitochondrial DNA Part B, 5(3): 2525–2530.
	Lalremsanga HT, Senthil Kumar N. 2020. Annexure – IX PROJECT COMPLETION REPORT: Large-Scale DNA Barcoding Assessment of Snakes in Mizoram, Indo-Myanmar biodiversity hotspot, India. Mizoram University.
	Muansanga L, Biakzuala L, Rinsanga L, Vanlalchhuana M, Hmar ZG, Vanlalhrima, et al. 2020. Natural History Notes. Naja kaouthia (Monocled cobra). Diet and Reproduction. Herpetological Review, 51(2): 356.
	Santra V, Wüster W. 2017. Natural History Notes. Naja kaouthia (Monocled cobra). Behavior/Spitting. Herpetological Review, 48(2): 455–456.

## Sheet: Summary
	Species	Specimens Number	Photos Number
	Naja atra	30	6
	N. fuxi sp. nov.	34	1
	N. kaouthia	31	52
	N. sumatrana	12	45
	N. naja	6	43
	N. sagittifera	1	0
	N. oxiana	2	0
	N. siamensis	2	0
	N. sputatrix	8	30
	Total	126	177
