# Supplementary material for: Description of a New Cobra (Naja Laurenti, 1768; Squamata, Elapidae) from China with Designation of a Neotype for Naja atra
Source: Animals (Basel). 2022 Dec 9;12(24):3481. doi: 10.3390/ani12243481 (PMC9774835; doi:10.3390/ani12243481)
Supplement: Supplementary file 1 [file animals-12-03481-s001.zip › Supplementary Table S3.xlsx]

## Sheet: Sheet1
	Supplementary Table S3. Morphological comparisons for 13 taxa of Asian cobras subgenus Naja based on selected characters.
	Species	Dorsal scale rows			Ventrals number	Subcaudals number	Adult total length (mm)	Adult tail length (mm)	Tail length / Total length (including adults and juveniles)	Smalls scales between posterior chin shields	Dorsal coloration	Ventral coloration	Body bands	Hood markings	Spitting venom & fang venom discharge orifice	References
		On anterior body	On mid-body	On rear body
	Naja atra	20–27 (23.7 ± 1.7, n=29)	19–23 (20.8 ± 1.0, n=31)	15, (n=29)	161–175 (170.9 ± 3.2, n=29)	33–50 (45.0 ± 3.7, n=29)	937–1712 (1266.4 ± 248.1, n=13)	130 –222 (176.9 ± 25.6, n=13)	0.126–0.159 (0.139 ± 0.009, n=11)	Usually only one (72%) rarely two (28%, n=29)	Mostly dark or deep brown (75%) in adults and juveniles, few specimens are light brown (25%, n=36)	Throat pale usually without dark mottling, distinct ventrolateral throat spots distinct, followed by a broad dark or deep brown band (n=30)	Most adults and juveniles (94%, n=36) with light colored narrow cross bands from middle dorsal body (5–21, 11.3 ± 3.7, n=27) to dorsal tail (1–7, 4.6 ± 1.8, n=26)	Mostly formed as a pale heart-shaped (79%, n=33) with a dark center and two small dark dots on the side (82%, n=33)	Rarely (for one case); relatively large	This study; Paterna, 2019
	Naja fuxi sp. nov.	19–29 (23.8 ± 3.1, n=32)	19–27 (20.9 ± 1.5, n=33)	12–19 (15.3 ± 2.9, n=33)	179–205 (195.4 ± 6.7, n=33)	45–61 (51.4 ± 9.7, n=33)	690–1366 (1039.5 ± 207.6, n=15)	110 – 201 (145.9 ± 27.8, n=15)	0.128–0.162 (0.141 ± 0.009, n=32)	Mostly three (40%) or two (37%), rarely four (13%) or one (10%, n=30)	Light brown for adults, deep brown or black for juveniles (n=30)	Throat pale usually without dark mottling, ventrolateral throat spots distinct, followed by a broad light brown band (n=30)	Adults and juveniles with clear regular single narrow buff cross bands with dark fringes on middle, posterior dorsal body (3–15, 7.9 ± 2.7, n=32) and dorsal tail (1–6, 4.2 ± 1.1, n=32)	Mostly a pale oval marking with narrow dark inner and outer border (73%), some are irregular residual patterns of a monocle (20%), others indistinguishable (7%), no dark side spots on for all in any individuals (n=30)	Rarely, relatively large	This study
	Naja kaouthia from south Asia	22–29 (26.3 ± 2.2, n=12)	19–28 (21.4 ± 2.3, n=13)	13–20 (14.8 ± 1.8, n=12)	179–199 (188.7 ± 5.9, n=12)	46–57 (52.8 ± 2.9, n=13)	937–1712 (1266.4 ± 248.1, n=10)	137–225 (174.1 ± 30.0, n=10)	0.126–0.159 (0.139 ± 0.009, n=11)	One (n=8)	Adults mostly brown(66%) and juvenile deep brown (17%), light brown or yellowish brown (17%) (n=29); juveniles usually olive brown (50%), brown (21%) or yellowish brown (21%) (n=14)	Throat pale without dark mottling, ventrolateral throat spots usually distinct, usually followed by a broad dark band, occasionally light brown (n=12)	Populations from plain in Bangladesh and adjacent area with multiple light-colored cross bands pairs or densely woven lines on body, or few with one or two clear cross band on neck after hood markings (21%) (n=24), while populations from mountainous area in southern slope of Himalayan without multiple cross bands on body except few with one or two cross band after hood (13%) (n=15)	Usually a monocellate light brown or white circle (80%), often with a large deep colored center and two lateral dots (42%); in few cases, monocellate pattern absent (12%) (n=35)	Yes; relatively large	This study; Lalremsanga et al., 2020;Santra & Wüster 2017; Giri et al., 2021
	Naja kaouthia from southeastern Asia	25–31 (27.0 ± 1.9, n=20)	20–23 (21.2 ± 0.7, n=19)	15–17 (15.4 ± 0.8, n=19)	168–186 (177.8 ± 4.9, n=18)	49–58 (54.7 ± 2.4, n=18)	807–1531 (1174.0 ± 236.9, n=8)	147 –241 (189.1 ± 28.9, n=8)	0.123–0.182 (0.159 ± 0.014, n=18)	One (72%) or two (28%) (n=18)	Adults from Thailand and peninsular Malaysia light brown (n=21), population from southern Vietnam deep brown for (n=2); juveniles usually darker, blackish brown (54%), olive brown (8%), or light brown (38%), n=13	Throat pale without dark mottling (except one from southern Vietnam), ventrolateral throat spots distinct, usually followed by a broad band in coloration similar with dorsal body, mostly light brown, occasionally dark brown	Mostly without light-colored cross bands (63%), some with one after hood pattern (23%) or with several irregular cross bands or streaks on body (14%) (n=35)	Usually a monocellate light brown or white circle (94%), most (65%) with black or brown fringes, most without lateral dots in the circle (90%) (n=31)	No; relatively large	This paper; Santra & Wüster 2017; Wüster &Thorpe, 1992b
	Naja mandalayensis	Males 27–31, n=13; females 27, n=7	Males 19–22, n=13; females 19–21, n=7	Males 15–17, n=13; females 15, n=7 (80% of length)	Males 173–185, n=13; females 182–185, n=7	Males 56–58, n=13; females 50–56, n=7	650–1018, n=15	/	/	One (n=1)	Dorsal body and head uniformly dark brown; lowest two scales on each side slightly paler	Ventral head cream, first 15 ventrals dark brown with cream mottling, throat band dark; lateral throat spots often obvious	Normally abesent, few with weak crossbands	Poorly defined	Yes; small	Slowinski & Wüster 2000
	Naja naja	22–33 (27.3 ± 2.8) (n=9)	21–23 (21.8 ± 1.0) (n=8)	13–15 (14.7 ± 0.7) (n=7)	177–188 (183.3± 4.4) (n=6)	56–59 (57.6 ± 1.0) (n=5)	Mostly 1000–1500, occasional 2100–2200; 512–935 (n=2)	106–182 (n=2)	0.155–0.181 (0.170 ± 0.009) (n=5)	mostly (83%) three or four, few (17%) one (n=6)	Adults brown (34%), yellowish brown (31%), yellow (25%) or blackish brown (9%) (n=32); juveniles mostly brown (71%), some yellow (18%), few yellow (12%) (n=17)	Throat light-colored (n=28), ventrolateral throat spots mostly distinct (93%, n=27), ventral body of adults greyish white (n=16), ventral juveniles mostly yellowish cream (60%) or grey (40%) (n=10)	Adults and juveniles mostly without regular light-colored cross bands on body (83%), some with brown and yellow densely woven lines on body (17%) (n=46)	Spectacled, U-shaped, consist of two light ocelli with dark centres;(95%), or few absent (5%) (n=39)	No; relatively large	This study; Wüster 1998; Wüster &Thorpe, 1992b
	Naja oxiana	Males 23–27 (24.9 ± 0.9), n=?; females 23–26 (24.6 ± 0.8), n=?	Males 21–25 (21.5 ± 1.0), n=?; females 19–21 (20.7 ± 0.7, n=?)	Males 15–18 (16.0 ± 1.0), n=?; females 15–17 (16.5 ± 0.7, n=?)	Males 193–207 (198.0 ± 3.4), n=?; females 191–210 (201.2 ± 4.9, n=?)	Males 63–71 (68.0± 2.0), n=?; females 57–70 (63.3 ± 2.7, n=?)	1100–1400 (n=?)	/	/	One (n=2)	Large adult more or less uniform, and of various shades of btown, but not normally black	Lighter than dorsum, with some mottling; no lateral blotches on the throat	Large adult more or less uniform, young specimens are strongly banded, both dorsally and ventrally	No distinct hood mark	No; relatively large	Wüster 1998; Wüster &Thorpe, 1992b; This study
	Naja philippinensis	23–25 (n=?)	21 (n=?)	15 (n=?)	180–196 (n=?)	38–47 (n=?)	Male 1412, female 1155, (n=?)	Male 189, female 195 (n=?)	0.134–0.169 (n=?)	/	Light brown to olive brown	Light cream or yellowish brown, without any distinctive dark bands or other markings anteriorly	Absent or with indistinct dense narrow irregular cross lines on middle and posterior body (description based Fig. 4 of Leviton et al. 2014)	Absent	Yes; relatively large	Leviton et al., 2014; Wüster &Thorpe, 1992b
	Naja sagittifera	Males 27–29 (27.6 ± 0.9, n=?); female 27 (n=1)	Males 21–23 (22.6 ± 0.9, n=?); females 21 (n=1) (dorsals at 40% of ventral count)	Males 15–17 (15.4 ± 0.6, n=?); females 15 (n=1)	Males 175–176 (175.4 ± 0.6, n=?); female 183 (n=1)	Males 60–64 (175.4 ± 0.6, n=?); female 61 (n=1)	635–651 for two juveniles	113 for a juvenile	0.174 (n=1)	One (n=1)	Dark for juveniles	Light for juveniles; throat light, lateral with lateral dark blotches	A series of forward-pointing chevron marks on dorsum	Monocellate, a light circle with a dark center, usually with one or several black mark in the light field of the white ocellus	No; unkown	Wüster 1998; This study; Kazandjian et al., 2021
	Naja samarensis	17–23 (20.5 ± 1.1, n=19; Wallach, 2022, personal cummunication)	17 (n=19; Wallach, 2022, personal cummunication), 19 (n=?, Leviton et al., 2014)	13 (n>19)	170–179 (174.2 ± 2.4, n=19; Wallach, 2022, personal cummunication), 162–178 (n=?, Leviton et al., 2014)	41–50 (44.9 ± 2.7, n=19; Wallach, 2022, personal cummunication)	702–1095 (896.9 ± 109.4, n=14; Wallach, 2022, personal cummunication)	124–196 (154.4 ± 22.3, n=10; Wallach, 2022, personal cummunication)	0.138–0.161 (0.147 ± 0.007, n=10; Wallach, 2022, personal cummunication)	One (83%) or none (17%) (n=12; Wallach, 2022, personal cummunication)	Dark brown to black, usually with a trace of a light lateral line, at least anteriorly, on outer two scale rows	Throat and first few ventrals yellowish followed by a distinct broad black band, which gradually fades to light gray	Absent	Absent	Yes; small	Leviton et al., 2014; Wüster &Thorpe, 1992; Van Wallach, 2022, personal cummunication
	Naja siamensis	Males 25–31, females 26–29; (n=67)	Males 19–22 (dorsals at 40% of length); (n=67)	Males 13–15 (22.6 ± 0.9), (dorsals at 80% of length) n=67)	Males 153–174, females 162–173; (n=67)	Males 47–54, females 41–51; (n=67)	Mostly 900–1300, largest 1600 for total length; (n=67)	/	0.167–0.174 (n=2)	One (n=2)	Brightly contrasting black and white pattern in central plain of Thailand; uniformly blackish-brown or black in south-eastern and western Thailand	Throat with light area and lateral dark spots, throat band dark	Absent or some with light cross bars	Most specimens with spectacle-U-, V-, or H-shaped marking	Yes; unkown	Wüster et al., 1997; This study
	Naja sputatrix	19–23 (mostly 21) (n=16, Auffengerg 1980); 21–27 (24.1 ± 1.8) (n=8, this study)	17–19 (mostly 19)(n=16, Auffengerg 1980); 19–21 (19.8 ± 0.8) (n=8, this study)	13–15 (14.3 ± 1.0) (n=8, this study)	160–173 for males, 175–182 for females (Auffengerg 1980);173–180 (176.4 ± 2.3) (n=8, this study);	47–55 for males, 51–56 for females (Auffengerg 1980); 45–51 (47.6 ± 1.9) (n=8, this study)	Snout-vent length for mature females 848, males 883	/	0.127–0.164 (0.143 ± 0.010, n=8)	Two (75%) or one(25%) (n=8)	Adult dark (40%), light brown (33%), few greenish grey (13%) or yellowish (13) (n=15); Juveniles mostly dark brown (52%), brown (43%), few olive brown (4%) (n=23)	No clearly defined light throat area, or very dusky and indistinct; lateral spots often missing; faint brownish-gray throat band in most specimens; posterior ventral body is the same hue as the dorsum	Absent (adult n=15; juveniles n=23)	Absent on adults (n=12); mostly absent on juveniles, few with a monocellate (21%), a dot, a "v"(not expand to lateral neck), or a bowknot light colored pattern (n=19)	Yes, relatively small	This study; Auffengerg 1980; Wüster &Thorpe, 1992b; Wüster et al., 1997; Paterna, 2019
	Naja sumatrana	20–23 (21.5 ± 1.2, n=11)	17–19 (18.0 ± 1.0, n=11)	13 (n=11)	180–193 (186.7± 4.2, n=12); 178–195 (n=?);	50–57 (53.8 ± 2.3, n=8); 46–51	778–1091 (984.0 ± 145.7, n=3); Male 1227, female 1057	Male 177, female 150; 120–171 (149.0 ± 21.4, n=3)	0.143–0.167 (0.153 ± 0.008), n=12	One (78%) or two (22%) (n=9)	Adults mostly blackish brown (74%) or yellow (15%), few grey brown (12%) (n=34); juveniles mostly blackish brown (67%), some yellow (28%), few olive brown (5%) (n=18)	Most with white throat, and white pattern extend to lateral neck where edged with dark fringes (85%, n=33), ventrolateral throat spots distinct, always with a dark or brown patches on middle throat (n=16), ventral body cream white (31%), grey brown (38%), or deep brown (31%), n=13	Adults and juveniles mostly without light-colored cross bands on body (88%), some juveniles with three to seven light-colored narrow cross band at rear body (12%) (n=51)	Usually absent, few (4%) with a small spot (n=47)	Yes; relatively small	This study; Wüster &Thorpe, 1992b
	References.
	Auffenberg W. 1980. The herpetofauna of Komodo, with notes on adjacent areas. Bulletin of the Florida State Museum, Biological Science, 25(2): 39–156, 52 figs.
	Giri R, Baral R, Giri R, Shah KB, Tillack F. 2021. First records of the spitting behaviour of monocellate cobra (Naja kaouthia) from Nepal. Russian Journal of Herpetology, 28(2): 122–124.
	Kazandjian TD, Petras D, Robinson SD, van Thiel J, Greene HW, Arbuckle K, et al. 2021. Convergent evolution of pain-inducing defensive venom components in spitting cobras. Science, 371(6527):386–390.
	Lalremsanga HT, Senthil Kumar N. 2020. Annexure – IX PROJECT COMPLETION REPORT: Large-Scale DNA Barcoding Assessment of Snakes in Mizoram, Indo-Myanmar biodiversity hotspot. Mizoram, India: Mizoram University.
	Leviton AE, Brown RM, Siler CD. 2014. The dangerously venomous snakes of the Philippine Archipelago. in The Coral Triangle: The 2011 Hearst Biodiversity Philippine Expedition. California Academy of Sciences, USA: G.C. Williams and T.M. Gosliner, eds.
	Paterna A. 2019. Spitting behaviour in the Chinese cobra Naja atra. The Herpetological Bulletin, 148: 22–25.
	Santra V, Wüster W. 2017. Natural History Notes. Naja kaouthia (monocellate cobra). Behavior/Spitting. Herpetological Review, 48(2): 455–456.
	Slowinski JB, Wüster W. 2000. A new cobra (Elapidae: Naja) from Myanmar (Burma). Herpetologica, 56 (2): 257–270.
	Wüster W, Thorpe RS. 1992b. Dentitional phenomena in cobras revisited: Spitting and fang structure in the Asiatic species of Naja (Serpentes: Elapidae). Herpetologica, 48 (4), 424–434.
	Wüster W, Warrell DA, Jintakune P. 1997. Redescription of Naja siamensis (Serpentes: Elapidae), a widely overlooked spitting cobra from S.E. Asia: geographic variation, medical importance and designation of a neotype. Journal of Zoology, 243 (4): 771–788.
	Wüster W. 1998. The cobras of the genus Naja in Inida. Hamadryad, 23(1): 15–32.

## Sheet: Sheet3
	Supplementary Table S3. Morphological comparisons for Asian cobra subgenera Naja based on selected characters.
	Species	Dorsal scale rows			Ventrals numbers	Subcaudals number	Adult total length (mm)	Adult tail length (mm)	Tail length / Total length (including adults and juveniles)	Smalls scales between posterior chin shields	Dorsal coloration	Ventral coloration	Body bands	Hood markings	Spitting venom & fang venom discharge orifice	References
		On anterior body	On mid-body	On rear body
	Naja oxiana	Males 23–27 (24.9 ± 0.9), n=?; females 23–26 (24.6 ± 0.8), n=?	Males 21–25 (21.5 ± 1.0), n=?; females 19–21 (20.7 ± 0.7, n=?)	Males 15–18 (16.0 ± 1.0), n=?; females 15–17 (16.5 ± 0.7, n=?)	Males 193–207 (198.0 ± 3.4), n=?; females 191–210 (201.2 ± 4.9, n=?)	Males 63–71 (68.0± 2.0), n=?; females 57–70 (63.3 ± 2.7, n=?)	1100–1400 (n=?)	/	/	One (n=2)	Large adult more or less uniform, and of various shades of btown, but not normally black	Lighter than dorsum, with some mottling; no lateral blotches on the throat	Large adult more or less uniform, young specimens are strongly banded, both dorsally and ventrally	No distinct hood mark	No; relatively large	Wüster 1998; Wüster &Thorpe, 1992b; This study
	Naja mandalayensis	Males 27–31, n=13; females 27, n=7	Males 19–22, n=13; females 19–21, n=7	Males 15–17, n=13; females 15, n=7 (80% of length)	Males 173–185, n=13; females 182–185, n=7	Males 56–58, n=13; females 50–56, n=7	650–1018, n=15	/	/	One (n=1)	Dorsal body and head uniformly dark brown; lowest two scales on each side slightly paler	Ventral head cream, first 15 ventrals dark brown with cream mottling, throat band dark; lateral throat spots often obvious	Normally abesent, few with weak crossbands	Poorly defined	Yes; small	Slowinski & Wüster 2000
	Naja sputatrix	19–23 (mostly 21) (n=16, Auffengerg 1980); 21–27 (24.1 ± 1.8) (n=8, this study)	17–19 (mostly 19)(n=16, Auffengerg 1980); 19–21 (19.8 ± 0.8) (n=8, this study)	13–15 (14.3 ± 1.0) (n=8, this study)	160–173 for males, 175–182 for females (Auffengerg 1980);173–180 (176.4 ± 2.3) (n=8, this study);	47–55 for males, 51–56 for females (Auffengerg 1980); 45–51 (47.6 ± 1.9) (n=8, this study)	Snout-vent length for mature females 848, males 883	/	0.127–0.164 (0.143 ± 0.010, n=8)	Two (75%) or one(25%) (n=8)	Adult dark (40%), light brown (33%), few greenish grey (13%) or yellowish (13) (n=15); Juveniles mostly dark brown (52%), brown (43%), few olive brown (4%) (n=23)	No clearly defined light throat area, or very dusky and indistinct; lateral spots often missing; faint brownish-gray throat band in most specimens; posterior ventral body is the same hue as the dorsum	Absent (adult n=15; juveniles n=23)	Absent on adults (n=12); mostly absent on juveniles, few with a monocled (21%), a dot, a "v"(not expand to lateral neck), or a bowknot light colored pattern (n=19)	Yes, relatively small	This study; Auffengerg 1980; Wüster &Thorpe, 1992b; Wüster et al., 1997; Paterna, 2019
	Naja philippinensis	23–25 (n=?)	21 (n=?)	15 (n=?)	180–196 (n=?)	38–47 (n=?)	Male 1412, female 1155, (n=?)	Male 189, female 195 (n=?)	0.134–0.169 (n=?)	/	Light brown to olive brown	Light cream or yellowish brown, without any distinctive dark bands or other markings anteriorly	Absent or with indistinct dense narrow irregular cross lines on middle and posterior body (description based Fig. 4 of Leviton et al. 2014)	Absent	Yes; relatively large	Leviton et al., 2014; Wüster &Thorpe, 1992b
	Naja samarensis	17–23 (20.5 ± 1.1, n=19; Wallach, 2022, personal cummunication)	17 (n=19; Wallach, 2022, personal cummunication), 19 (n=?, Leviton et al., 2014)	13 (n>19)	170–179 (174.2 ± 2.4, n=19; Wallach, 2022, personal cummunication), 162–178 (n=?, Leviton et al., 2014)	41–50 (44.9 ± 2.7, n=19; Wallach, 2022, personal cummunication)	702–1095 (896.9 ± 109.4, n=14; Wallach, 2022, personal cummunication)	124–196 (154.4 ± 22.3, n=10; Wallach, 2022, personal cummunication)	0.138–0.161 (0.147 ± 0.007, n=10; Wallach, 2022, personal cummunication)	One (83%) or none (17%) (n=12; Wallach, 2022, personal cummunication)	Dark brown to black, usually with a trace of a light lateral line, at least anteriorly, on outer two scale rows	Throat and first few ventrals yellowish followed by a distinct broad black band, which gradually fades to light gray	Absent	Absent	Yes; small	Leviton et al., 2014; Wüster &Thorpe, 1992; Van Wallach, 2022, personal cummunication
	Naja sumatrana	20–23 (21.5 ± 1.2, n=11)	17–19 (18.0 ± 1.0, n=11)	13 (n=11)	180–193 (186.7± 4.2, n=12); 178–195 (n=?);	50–57 (53.8 ± 2.3, n=8); 46–51	778–1091 (984.0 ± 145.7, n=3); Male 1227, female 1057	Male 177, female 150; 120–171 (149.0 ± 21.4, n=3)	0.143–0.167 (0.153 ± 0.008), n=12	One (78%) or two (22%) (n=9)	Adults mostly blackish brown (74%) or yellow (15%), few grey brown (12%) (n=34); juveniles mostly blackish brown (67%), some yellow (28%), few olive brown (5%) (n=18)	Most with white throat, and white pattern extend to lateral neck where edged with dark fringes (85%, n=33), ventrolateral throat spots distinct, always with a dark or brown patches on middle throat (n=16), ventral body cream white (31%), grey brown (38%), or deep brown (31%), n=13	Adults and juveniles mostly without light-colored cross bands on body (88%), some juveniles with three to seven light-colored narrow cross band at rear body (12%) (n=51)	Usually absent, few (4%) with a small spot (n=47)	Yes; relatively small	This study; Wüster &Thorpe, 1992b
	References.
	Auffenberg W. 1980. The herpetofauna of Komodo, with notes on adjacent areas. Bulletin of the Florida State Museum, Biological Science, 25(2): 39–156, 52 figs.
	Giri R, Baral R, Giri R, Shah KB, Tillack F. 2021. First records of the spitting behaviour of monocled cobra (Naja kaouthia) from Nepal. Russian Journal of Herpetology, 28(2): 122–124.
	Kazandjian TD, Petras D, Robinson SD, van Thiel J, Greene HW, Arbuckle K, et al. 2021. Convergent evolution of pain-inducing defensive venom components in spitting cobras. Science, 371(6527):386–390.
	Lalremsanga HT, Senthil Kumar N. 2020. Annexure – IX PROJECT COMPLETION REPORT: Large-Scale DNA Barcoding Assessment of Snakes in Mizoram, Indo-Myanmar biodiversity hotspot. Mizoram, India: Mizoram University.
	Leviton AE, Brown RM, Siler CD. 2014. The dangerously venomous snakes of the Philippine Archipelago. in The Coral Triangle: The 2011 Hearst Biodiversity Philippine Expedition. California Academy of Sciences, USA: G.C. Williams and T.M. Gosliner, eds.
	Paterna A. 2019. Spitting behaviour in the Chinese cobra Naja atra. The Herpetological Bulletin, 148: 22–25.
	Santra V, Wüster W. 2017. Natural History Notes. Naja kaouthia (Monocled cobra). Behavior/Spitting. Herpetological Review, 48(2): 455–456.
	Slowinski JB, Wüster W. 2000. A new cobra (Elapidae: Naja) from Myanmar (Burma). Herpetologica, 56 (2): 257–270.
	Wüster W, Thorpe RS. 1992b. Dentitional phenomena in cobras revisited: Spitting and fang structure in the Asiatic species of Naja (Serpentes: Elapidae). Herpetologica, 48 (4), 424–434.
	Wüster W, Warrell DA, Jintakune P. 1997. Redescription of Naja siamensis (Serpentes: Elapidae), a widely overlooked spitting cobra from S.E. Asia: geographic variation, medical importance and designation of a neotype. Journal of Zoology, 243 (4): 771–788.
	Wüster W. 1998. The cobras of the genus Naja in Inida. Hamadryad, 23(1): 15–32.

## Sheet: Sheet2
	end code	Species	Character 1	Character 2	Character 3
Defination 1			hood pattern present on mostly adult or juveniles 1a
Defination 2			hood pattern absent or poorly defined on mostly adults and juveniles 1b
	4a	Naja naja	1a	2a hood pattern consist of two light ocelli with dark centres	3a only one broad greyish crossband on venter, dorsum of some adults greyish-brown, from continential South Asia
	4b	Naja polyocellata comb. nov.	1a	2a	3b most (60%) individuals with two to eighteen light greyish-brown crossbands,
	3a	Naja siamensis	1a	2b
	5a	Naja atra	1a	2b hood pattern monocled or in other shape		4b Hood pattern monocled
	5b	Naia miolepis comb. nov.	1a	2b
	6a	Naja fuxi sp. nov.	1a	2b		4a
	8a	Naja suphanensis comb. nov.	1a	2b
	8b	Naja kaouthia	1a	2b
	7a	Naja sagittifera	1a	2b
	9a	Naja oxiana	1b
	10a	Naja mandalayensis	1b
	12a	Naja philippinensis	1b
	13a	Naja samarensis	1b
	11a	Naja sputatrix	1b
	13b	Naja sumatrana	1b
